# Supplementary material for: Sight of parasitoid wasps accelerates sexual behavior and upregulates a micropeptide gene in Drosophila
Source: Nat Commun. 2021 Apr 27;12:2453. doi: 10.1038/s41467-021-22712-0 (PMC8079388; doi:10.1038/s41467-021-22712-0)
Supplement: Supplementary file 3 — Source Data [file 41467_2021_22712_MOESM3_ESM.zip]

Archive with 7 entries (7 files):
- fig 1.xlsx
- fig 2.xlsx
- fig 3.xlsx
- fig 4.xlsx
- fig 5.xlsx
- S1.xlsx
- Full_gel_images.docx
