# Supplementary material for: Sight of parasitoid wasps accelerates sexual behavior and upregulates a micropeptide gene in Drosophila
Source: Nat Commun. 2021 Apr 27;12:2453. doi: 10.1038/s41467-021-22712-0 (PMC8079388; doi:10.1038/s41467-021-22712-0)
Supplement: Supplementary file 3 — Source Data [file 41467_2021_22712_MOESM3_ESM.zip › fig 1.xlsx]

## Sheet: fig 1b
exposed to Lb	non exposed
Copulation Latency	Copulation Latency
7	11
22	19
19	12
6	32
34	9
45	27
10	17
19	35
4	7
20	18
17	13
18	40
10	9
8	47
11	49
14	8
4	7
7	26
10	17
8	25
4	27
4	50
7	17
11	16
33	59
9	21
14	36
11	16
11	16
11	22
35	27
20	46
19	19
47	20
7	18
11	14
8	38
26	28
5	35
27	17
33	41
12	58
20	16
4	19
15	19
15	35
21	12
19	18
9	42
21	35
12	55
8	30
17	8
18	12
43	16
11	26
17	27
19	30
11	29
16	39
20	29
4	43
5	58
43	17
14	36
12	10
19	15
5	28
8	7
44	14
14	26
15	15
6	40
20	17
9	18
9	46
14	6
15	60
21	18
6	36
22	23
13	52
14	12
45	19
57	13
9	17
18	16
11	19
21	7
6	10
14	14
12	41
7	44
17	41
10	16
15	20
13	11
10	16
8	23
24	19
3	9
20	25
29
17
55

## Sheet: fig1c simulans
exposed to Lb	non exposed
Copulation latency	Copulation latency
2	10
5	20
3	22
1	57
17	3
10	5
11	23
30	8
17	5
29	8
4	25
6	48
5	45
9	55
11	10
5	19
27	22
6	58
2	4
16	4
24	25
15	10
10	7
10	9
6	22
5	46
10	44
12	57
6	50
3	43
12	56
15	12
29	22
26	23
26	10
15	16
12	11
25	15
28	19
32	40
37	16
5	15
9	9
16	28
15	30
29	7
12	28
10	12
10	12
15	12
3	19
4	59
3	57
21	5
13	15
6	5
7	9
16	29
27	10
6	11
33	45
11	46
10	33
38
30
21
23

## Sheet: fig 1c yakuba
exposed to Lb	non exposed
Copulation latency	Copulation latency
10	46
14	57
20	45
34	36
15	59
11	59
21	11
34	20
29	33
44	32
35	33
20	55
45	58
23	27
16	9
25	20
42	20
9	38
23	25
25	51
8	41
7	58
10	59
12	11
16	20
20	33
9	31
19	32
24	55
40	58
39	27
36	9
21	20
27	33
41	20
47	21
22	38
9	25
22	17
2	22
8	37
25	55
2	32
8	59
25	17
33	22
35	37
15	55
9	34
7	59
31	14
35	11
43	27
51	45
5	35
10	14
16	58
30	8
14	8
2	22
11	19
30	39
	50

## Sheet: fig 1c biarmipes
exposed to Lb	non exposed
Copulation latency	Copulation latency
9	15
18	34
14	32
20	48
33	48
29	59
27	58
28	57
18	59
31	58
35	47
33	58
29	52
13	59
19	8
18	41
14	58
33	59
39	43
55	30
10	40
6	10
13	18
8	56
9	54
18	13
9	43
21	54
7	57
14	45
15	59
20	33
14	41
42	20
45	38
27	51
26	40
45	48
6	31
16	29
20	49
24	41
20	14
18	7
19	12
23	14
32	20
15	54
18	37
38	52
38	28
36	33
36	12
26	15
15	19
23	59
40	57
4	44
2	15
15	20
12	55
25	32

## Sheet: fig 1c willistoni
exposed to Lb	non exposed
Copulation latency	Copulation latency
4	14
9	48
33	60
36	12
24	3
48	18
2	3
27	5
31	46
13	60
7	17
13	44
15	11
3	17
18	38
30	44
53	56
16	15
55	52
35	9
7	20
9	25
16	22
7	29
9	52
10	4
35	11
4	42
8	28
5	51
27	50
38	13
1	36
19	30
24	60
24	51
49	35
27	44
28	49
47	40
11	6
19	12
33	13
32	20
48	54
41	35
6	46
5	60
10	17
8	44
10	11
31	17
37	39
19	44
56	56
20	15
21	52
14	47
6	60
29	12
7	3
8	18
22	3
26	9
43	20
47	25
5	22
24	29
31	52
26	4
20	11
40	42
27	28
14	53
7	50
12	14
30	36
8	31
9	59
38	5
35	35
6	46
26	49
15	41
23	14
40	7
4	12
2	14
15	20
12	54
25	35
27	52
32

## Sheet: fig 1e left
Wt male,Lb+	52
Wt male,Lb-	50

## Sheet: fig1e right
Wt female,Lb+	73
Wt female,Lb-	42

## Sheet: fig 1f simulans
D.simulans femae,Lb+	64
D.simulans femae,Lb-	38

## Sheet: fig 1f yakuba
D.yakuba female,Lb+	71
D.yakuba female,Lb-	48

## Sheet: fig 1f  biarmpies
Exposed female D biarmipes,Lb	60
Non-exposed female D.biarmipes	24

[truncated: 1 more sheets: fig 1f willistoni]
