# Supplementary material for: Sight of parasitoid wasps accelerates sexual behavior and upregulates a micropeptide gene in Drosophila
Source: Nat Commun. 2021 Apr 27;12:2453. doi: 10.1038/s41467-021-22712-0 (PMC8079388; doi:10.1038/s41467-021-22712-0)
Supplement: Supplementary file 3 — Source Data [file 41467_2021_22712_MOESM3_ESM.zip › fig 2.xlsx]

## Sheet:  fig 2a
lh	nonexposed
Copulation latency	Copulation latency
6	14
19	16
10	17
21	24
10	22
14	20
27	11
12	30
27	20
4	17
8	23
17	29
22	25
19	15
19	58
4	41
7	9
19	17
30	18
23	14
2	14
9	32
11	28
26	17
4	15
20	48
16	13
14	60
39	24
25	35
4	31
6	38
13	41
20	11
26	9
11	30
25	47
20	19
18	16
6	25
16	34
29	5
20	40
12	9
58	47
56	56
11	15
12	32
23	44
16	16
17	42
39	31
57	32
5	12
20	43
24	59
30	40
22	19
24	15
26	26
30	11
6	54
29	49
16	15
52	22
13	19
22	35
18	51
9	4
6	39
17	4
10	39
8	4
21	13
16	24
4	49
43	52
22	6
15	24
24	12
14	11
9	10
22	24
22	17
13	31
7	39
17	47
39	60
43	16
51	19
48	15
22	23
32	22
38	6
44	12
13	11
49	8
12	21
12	27
59	37
8
21
28
59
4
2
9
9
19
13
9
11
16
21
22
23
9
13
20
28
31

## Sheet: fig 2 b
exposed to trichopria sp		non exposed
Copulation latency		Copulation latency
7		4
2		10
3		5
17		19
12		51
7		52
9		60
5		60
15		15
28		51
28		60
7		12
16		13
7		19
7		23
49		36
32		50
7		59
7		13
21		9
5		14
1		19
10		19
3		34
7		8
7		17
8		60
7		43
5		46
3		45
23		57
12		57
8		12
5		13
21		14
10		28
11		19
5		19
19		4
2		30
6		3
11		1
12		15
4		19
12		5
7		2
17		12
4		20
3		14
4		30
5		28
7		9
2		22
7		46
18		12
7		60
7		43
1		46
3		45
25		57
43		57
7		60
7		43
1		46
3		45
25		57
43		57

## Sheet: fig 2c
exposed to asobara tabida	non exp
Copulation latency	Copulation latency
6	4
14	10
7	5
6	19
18	51
21	52
16	60
32	60
10	15
29	51
27	60
5	12
10	13
8	19
6	23
2	36
12	50
16	59
23	13
32	9
3	14
30	19
23	19
40	9
7	4
6	4
12	4
6	4
36	5
24	11
5	4
18	26
22	12
48	9
40	24
2	10
2	8
2	11
4	4
14	12
6	16
7	12
5	13
5	4
4	7
7	6
1	15
33	40
5	2
8	5
3	1
31	4
3	3
4	8
10	3
10	8
6	18
17	4
17	9
2	6
3	20
3	8
5	5
1	7
12	8
3	38
10	22
3	36
2	43
6	24
19	15
4	15
2	32
3	11
5	23
	42
	22
	13
	27

## Sheet: fig 2d 
Wt female,Lh+	61
Wt female,Lh-	39

## Sheet: fig 2e
Wt female, Trichopria drosophilae+	66
Wt female, Trichopria drosophilae-	34

## Sheet: fig 2f
Wt female,Asobara+	55
Wt female,Asobara-	36

## Sheet: fig 2g
exposed to pair of drosophila suzukii	non exposed
Copulation latency	Copulation latency
8	4
17	10
4	5
31	19
54	51
20	52
39	60
8	60
13	15
14	51
17	60
29	12
45	13
5	19
12	23
12	36
23	50
5	59
17	13
21	9
9	14
29	19
14	19
25	7
34	7
33	12
60	8
60	33
17	17
19	12
19	19
13	8
48	6
25	12
18	56
11	29
34	8
52	3
9	12
14	26
7	4
25	15
22	30
16	50
7	5
23	55
20	11
22	22
20	13
42	40
18	19
32	58
30	25
32	24
60	6
14	39
11	45
18	40
18	58
18	27
26	29
13	50
25	11
29	54
3	60
47	59
46	45
55	41
54	2
15	11
34	10
52	22
42	10
52	19
13	28
28	55
29	44
6	30
55	19
24	22
58	45
36	29
4	46
10	43
14	10
9	18
15	12
13	37
16	38
15	41
22	60
16	3
25	60
32	26
6	36
7	5
12	2
17	12
3	20
6	14
8	30
13	28
19	9
19	22
36	46
39	12
46	34
19	8
14	17
44	60
5	43
5	46
8	45
27	3
4	1
15	15
20	19
9	57
20	57
29
49

## Sheet: fig 2h
exposed to Muscidiflurax zaraptor	non exposed
Copulation latency	Copulation latency
16	7
6	5
31	9
28	10
12	18
9	6
27	21
32	3
12	33
5	17
2	17
17	6
6	16
42	22
45	53
23	21
60	60
10	3
15	40
60	28
12	45
10	55
3	3
5	2
21	4
41	3
46	2
39	6
3	3
5	23
6	2
4	10
9	11
5	7
16	25
8	14
3	30
10	16
5	24
19	17
10	23
2	60
17	46
6	56
8	5
10	14
36	3
22	11
15	18
21	3
10	26
6	24
32	50
51	19
59	20
18	40
11	51
10	4
9	8
22	10
54	3
15	19
47	17
38	27
11	5
44	10
43	16
3	56
8	21
11	8
4	58
10	13
43	38
13	22
11	40
53	30
19	15
18	58
50	58
15	44
60	46
17	55
57	59
33	8
60	7
25	5
8	11
12	41
38	60
57	60
33	39
40	39
55	28
49	60
60	50
59	52
51	16
59	15
53	29
4	4
4	3

## Sheet: fig 2i
Wt female,D. suzukii+	48
Wt female,D. suzukii-	50

## Sheet: fig 2j
wt female,Muscidiflurax zaraptor +	48
wt female, Muscidiflurax zaraptor -	55
