# Supplementary material for: Sight of parasitoid wasps accelerates sexual behavior and upregulates a micropeptide gene in Drosophila
Source: Nat Commun. 2021 Apr 27;12:2453. doi: 10.1038/s41467-021-22712-0 (PMC8079388; doi:10.1038/s41467-021-22712-0)
Supplement: Supplementary file 3 — Source Data [file 41467_2021_22712_MOESM3_ESM.zip › fig 3.xlsx]

## Sheet: fig 3a
Exposed lb	control
Copulation latency	Copulation latency
9	16
9	22
10	42
9	21
7	6
13	6
9	5
8	11
3	17
11	14
17	18
15	16
6	44
20	37
26	60
36	7
3	12
10	12
8	17
11	49
12	31
11	14
31	22
23	28
36	23
32	48
11	29
11	4
18	20
31	20
38	41
14	13
13	27
9	37
7	24
6	43
12	33
22	57
30	12
20	10
36	7
4	9
54	39
19	42
11	57
11	22
6	28
17	23
5	48
11	29
40	4
2	20
7	20
21	41
11	13
16	35
37	4
12	46
25	7
11	8
19	25
8	35
16	4
25	46
23	7
20	5
1	13
1	12
4	22
9	24
2	47
7	60
1	10
19	12
25	15
6	19
6
12
7

## Sheet: fig 3b right
orco1,female,Lb+	38
orco1,female,Lb-	22

## Sheet: fig 3b left
orco1,male,Lb+	34
orco1,male,Lb-	35

## Sheet: fig 3c
Exposed lb	non-exp
Copulation latency	Copulation latency
1	4
6	3
10	5
7	11
11	6
16	8
2	12
17	6
23	24
18	10
35	20
30	13
4	29
10	48
8	7
4	7
1	5
3	18
15	21
16	21
3	26
20	5
40	23
22	16
18	22
28	34
2	30
7	48
8	52
10	7
12	4
26	9
32	15
19	3
20	3
36	51
4	6
2	22
2	16
5	17
13	7
4	12
6	4
16	14
8	4
6	44
10	9
2	7
4	7
16	33
4	3
7	5
4	12
2	33
6	55
4	7
8	15
4	20
3	30
3	3
1	6
12	4
15	2
9	5
1	3
6	42
	43

## Sheet: fig 3d right
ir8a,orco1 female,Lb+	40
ir8a,orco1 female,Lb-	22

## Sheet: fig 3d left
ir8a,orco1 male,Lb+	31
ir8a,orco1 male,Lb-	29

## Sheet:  fig 3e
			24776
Copulation latency exposed to lb	Copulation latency of control
25	90
60	61
82	267
89	33
97	51
155	94
150	110
225	113
61	40
125	132
240	210
300	117
15	196
21	58
33	61
106	95
159	134
231	150
50	180
36	205
46	300
68	32
88	62
150	90
180	104
180	144
171	185
229	203
42	12
59	23
39	71
39	118
74	150
88	184
114	214
107	228
118	230
159	232
186	33
182	41
216	49
36	64
50	109
150	113
171	126
181	95
160	134
222	151
51	144
74	185
88	203
114	12
171	22
229	91
68	104
88	80
159	206
232	90
42	33
55	64
41	71
39	117
110	147
119	185
231	211
156	235
198

## Sheet: fig 3f
Copulation latency exposed to lh	Copulation latency of control
62	90
37	61
60	267
32	33
84	51
104	94
102	112
123	113
137	27
39	130
148	210
180	117
240	196
185	58
227	61
185	95
200	134
219	150
224	180
227	205
290	300
28	32
72	62
70	90
81	104
107	144
197	185
63	203
75	12
134	22
148	71
164	117
184	147
230	185
126	214
196	228
50	230
83	232
95	33
71	41
112	49
87	64
33	109
106	113
159	126
231	40
125	132
240	210
299	117
15	196
21	58
33	61
106	95
159	134
231	150
50	180
36	205
46	296
68	32
88	64
89	70
35	108
110	115
159	128
228	44
25	48
38	129
113	212
148

## Sheet:  lb fig 3g
red light
Copulation latency exposed lb	Copulation time
32	20
30	29
41	17
50	5
38	6
31	35
47	7
19	23
18	17
29	51
17	21
18	10
45	14
53	22
21	54
19	8
8	8
6	16
9	12
17	23
13	15
31	34
23	21
6	42
9	36
49	33
56	15
17	30
28	52
26	60
60	14
28	14
23	6
24	58
30	26
39	19
18	56
27	29
59	51
54	53
30	21
27	16
22	32
16	38
17	37
24	47
49	59
55	43
9	29
23	54
33	13
51	28
32	19
30	16
19	41
16	10
46	13
12	13
13	5
13	3
18	19
21	9
40	10
3	36
4	37
15	2
14	2
17	8
3	11
30	11
7	9
14	11
26	7
29	7

## Sheet: lh ,fig 3h
lh	non-exp
Copulation latency exposed	Copulation latency
8	34
9	56
19	60
4	48
31	28
6	40
32	2
12	15
52	46
25	8
36	37
13	49
30	42
6	8
21	37
24	49
54	42
35	6
60	14
38	35
34	9
60	49
13	9
12	60
5	12
38	15
14	16
27	37
28	41
50	8
10	11
44	11
46	9
39	11
15	7
53	7
42	7
18	5
13	35
13	17
20	30
4	13
2	22
8	42
8	31
11	27
17	25
18	46
20	12
18	18
21	31
51	42
31	24
29	22
34	33
9	7
12	17
11	15
18	18
18	15
18	21
8	24
17	12
17	2
23	8
28	8
29	11
7	2
7	14
9	16
4	20
10	29
17	49
18	45

[truncated: 8 more sheets:  lb,fig 3i,  lh fig 3j, fig 3 k, fig 3 l, fig 3 m, fig 3n, fig 3o, fig 3p]
