# Supplementary material for: Sight of parasitoid wasps accelerates sexual behavior and upregulates a micropeptide gene in Drosophila
Source: Nat Commun. 2021 Apr 27;12:2453. doi: 10.1038/s41467-021-22712-0 (PMC8079388; doi:10.1038/s41467-021-22712-0)
Supplement: Supplementary file 3 — Source Data [file 41467_2021_22712_MOESM3_ESM.zip › fig 4.xlsx]

## Sheet: fig 4a
exposed to Lb	Non exposed
Copulation latency	Copulation latency
2	9
2	4
2	4
4	14
14	24
6	5
7	11
5	4
5	26
4	12
7	9
1	24
33	10
5	8
8	11
3	4
31	12
3	16
4	12
10	13
10	4
6	7
17	6
17	15
2	40
3	22
3	25
5	21
1	4
12	13
3	8
10	3
3	8
2	18
6	4
19	9
4	6
2	20
3	8
5	5
14	7
4	8
28	38
4	22
3	6
6	13
3	9
2	7
1	12
7	15
8	7
12	4
3	3
2	6
11	13
4	6
5	6
17	54
10	11
1	11
24	28
14	18
21	6
11	27
16	4
5	28
3	11
40	17
15	37
31	18
15	24
2	42
5	14
3	30
15	29
26	16
13	32
3	27
5	25
48	18
17	47
9	25
10

## Sheet: fig 4b
exposed to Lb	Non exposed
Copulation latency	Copulation latency
3	22
3	5
1	8
7	6
4	8
9	4
11	8
12	6
9	20
6	11
16	10
18	20
11	14
22	21
7	23
11	37
17	35
4	44
5	46
22	55
34	5
25	4
23	15
3	20
23	19
22	40
1	5
20	10
7	3
4	6
14	13
4	14
30	28
1	30
9	42
15	9
21	5
38	17
4	16
6	31
6	4
15	5
8	8
11	7
13	13
16	20
16	14
21	28
7	30
16	38
31	33
25	32
4	54
4	39
4	18
3	18
3	12
2	9
6	6
19	20
4	8
2	5
3	7
5	8
14	4
4	26
5	12
5	9
4	24
7
1

## Sheet: fig 4c
exposed to Lb female	non exposed
Copulation latency	Copulation latency
17	9
5	5
27	9
10	6
36	10
23	7
12	11
7	2
8	36
8	50
9	53
8	60
11	8
34	7
12	16
5	13
6	52
7	18
21	53
3	46
5	11
9	20
6	21
11	14
27	21
3	51
15	4
6	47
16	5
14	9
4	10
20	40
7	45
10	60
23	39
39	7
22	20
31	12
39	26
5	17
22	7
10	3
25	8
19	28
46	17
24	42
32	42
40	25
16	43
31	59
31	46
33	32
10	45
22	51
21	60
48	58
1	15
37	35
5	40
12	45
26	9
32	15
18	27
47	26
9	14
26	36
1	20

## Sheet: fig 4d
exposed to Lb male	non exposed
Copulation latency	Copulation latency
2	9
9	5
5	9
52	6
5	10
27	7
1	11
30	2
16	36
33	50
3	53
5	60
43	8
40	7
4	16
3	13
18	52
6	18
9	53
25	46
5	11
6	20
6	21
37	14
3	21
15	51
6	4
17	47
5	5
10	9
9	10
47	40
14	45
13	60
4	39
19	7
8	20
20	12
31	26
21	17
15	7
6	3
24	8
10	28
29	17
13	42
3	42
10	25
8	43
15	59
25	46
28	32
42	45
30	51
35	60
41	58
32	15
30	35
41	55
3	41
2	8
34	32
4	22

## Sheet: fig 4e
exposed to l heterotoma female	non exposed
Copulation latency	Copulation latency
30	8
10	16
11	19
20	18
15	22
3	44
7	47
18	17
30	60
21	58
8	2
21	8
2	7
8	15
9	26
30	39
39	39
11	15
7	31
10	27
6	18
35	53
9	46
11	31
11	33
7	25
27	27
33	43
15	14
2	32
23	16
19	19
27	19
5	13
31	29
7	24
12	22
24	22
7	42
5	14
26	10
27	54
7	10
14	19
25	37
37	50
13	55
3	42
8	5
5	35
9	59
2	55
5	57
21	35
5	52
4	22
14	33
6	9
6	19
6	30
8	5
9	4
25	13
2
5

## Sheet: fig 4f
exposed to l heterotoma male		non exposed
Copulation latency		Copulation latency
8		8
5		16
33		19
37		18
13		22
25		44
8		47
39		17
7		6
32		58
10		2
20		8
29		7
22		15
2		26
5		39
10		39
18		15
6		31
5		27
4		18
14		53
6		46
17		31
34		33
15		25
13		27
5		23
32		29
30		35
12		36
27		36
15		46
30		60
22		17
15		60
12		24
13		42
26		55
15		43
20		23
15		44
30		60
15		17
12		60
28		24
21		42
38		54
8		34
7		23
34		33
44		38
31		23
20		29
10		35
18		36
23		36
27		46
31		42
4		27
13		12
29		8
4

## Sheet: fig 4g
exposed to trichopria sp female		non exposed
Copulation latency		Copulation latency
2		3
7		1
9		15
16		19
14		5
17		2
9		12
30		20
16		14
4		30
18		28
14		9
13		22
5		46
6		12
3		34
7		8
7		17
8		60
7		43
5		46
3		45
23		57
12		57
4		4
14		4
6		7
7		7
28		13
8		12
5		13
21		14
10		28
11		19
5		19
19		4
2		30
59		11
1		26
16		4
5		16
5		11
29		5
33		48
4		42
6		27
16		35
33		45
29		38
46		23
45		29
13		35
31		36
14		36
23		46
43		15
26		24
16		24
35		19
21		12
22		6
3		23
4

## Sheet: fig 4h
exposed to trichopria sp male		non exposed
Copulation latency		Copulation latency
6		3
11		1
12		15
4		19
12		5
7		2
17		12
4		20
3		14
4		30
5		28
7		9
2		22
7		46
18		12
17		34
9		8
13		17
7		60
7		43
1		46
3		45
25		57
43		57
16		4
18		4
44		7
16		7
49		13
5		12
8		13
7		14
22		28
4		19
22		19
20		4
4		30
7		11
38		40
6		42
37		42
31		52
8		57
3		57
5		9
7		26
19		19
30		23
12		15
20		51
35		25
14		34
46		48
5		55
34		14
35		20
41		6
40		23
3		21
8		4
7		10
5		23
23		20
37		30
11		37
13
6

## Sheet: Fig 4i
exposed to Lb	Non exposed
Copulation latency	Copulation latency
2	3
4	6
10	10
13	11
17	8
7	10
18	14
21	11
21	15
13	20
17	12
10	12
11	18
13	13
19	25
19	17
28	21
28	32
22	30
30	45
33	42
35	36
44	45
42	40
59	39
3	53
25	51
5	3
5	6
4	7
5	7
10	7
4	10
14	13
1	10
4	12
9	13
8	5
5	3
16	19
4	9
2	10
6	36
13	37
22	2
5	2
13	8
28	11
19	11
16	9
41	11
4	7
4	7
3	7
6	5
23	35
13	17
22	30
27	13
33	22
15	42
14	31
17	13
13	5
13	3
18	19
21	9
40	10
3	36

## Sheet: fig 4j
exposed to Lb for 24h	Non exposed
Copulation latency	Copulation latency
4	4
1	4
3	6
4	23
7	6
5	5
5	22
12	22
15	18
5	5
4	11
17	19
16	27
25	37
1	40
3	46
7	14
20	59
5	3
6	6
4	25
14	8
12	55
2	10
6	25
19	38
9	30
11	28
19	7
10	8
18	56
19	58
4	28
3	4
3	4
6	7
5	2
4	7
12	14
11	9
12	11
4	3
13	15
8	3
4	5
10	8
3	6
8	18
2	10
8	5
16	34
18	45
15	52
13	56
6	2
2	7
6	10
10	10
11	18
8	17
25	9
4	9
21	18
15	18
19	12
20	11
10	4
28	36
