# Supplementary material for: Sight of parasitoid wasps accelerates sexual behavior and upregulates a micropeptide gene in Drosophila
Source: Nat Commun. 2021 Apr 27;12:2453. doi: 10.1038/s41467-021-22712-0 (PMC8079388; doi:10.1038/s41467-021-22712-0)
Supplement: Supplementary file 3 — Source Data [file 41467_2021_22712_MOESM3_ESM.zip › fig 5.xlsx]

## Sheet: fig5b
			eif										CR44404
			rep1	rep2	rep3	rep4	rep5	rep6	rep7	rep8	rep9	rep10	rep1	rep2	rep3	rep4	rep5	rep6	rep7	rep8	rep9	rep10
Raw data (Ct)	WT	control	16.5616	17.2074	16.9841	16.8022	21.0631	19.5514	20.9289	19.7914	20.3728	21.9153	24.2588	15.2712	13.7661	13.3271	29.4479	24.899	28.5595	29.087	25.5652	29.2918
		Lb	17.161	17.0346	17.1735	17.3417	19.495	19.4305	19.3974	20.1015	19.2209	19.3748	14.9123	16.1641	16.6332	16.1641	18.226	16.59	19.2418	22.5322	20.9161	21.1747
		H	16.4095	17.0808	17.0197	16.9963	19.3791	19.3754	20.0286	19.3791	19.3754	20.0286	25.3882	17.0242	16.6522	12.5344	25.4184	24.8797	29.558	25.4184	24.8797	29.558
	LC4>TNT	control	16.6913	16.9107	17.1597	17.1907	16.8485	18.19	18.97	18.32	19	18.74	24.8559	24.5753	21.7651	24.1778	17.6009	24.31	24.9	24.55	25.4	24.98
		Lb	16.3561	16.7624	16.5094	17.8567	16.5413	19.05	18.85	19.03	18.26	18.64	25.4745	25.0902	24.9761	25.0154	19.0515	25.56	22.69	25.22	25.59	25.53
		H	19.0574	16.5757	17.4815	17.4319	16.8341	19.17	19.57	19.25	19.26	19.54	24.1679	23.7574	25.3302	25.3419	18.2547	24.88	22.99	24.37	25.09	25.34
	TNT	control	17.2104	17.0018	16.5956	16.4422	16.87	16.96	17.13	16.89	16.38	16.71	24.4942	23.5515	23.9317	24.3108	24.16	24.05	22.13	24.2	20.97	23.54
		Lb	16.6997	16.3035	17.0627	17.1616	17.76	17.33	19.37	16.79	17.38	17.29	22.3097	23.6596	18.8644	19.6745	23.82	19.37	23.62	17.54	20.17	16.27
		H	16.7228	16.7145	16.9845	16.9059	17.44	17.91	18.41	18.57	17.52	17.58	22.7465	18.1213	24.5489	24.6324	22.43	24.24	24.84	25.86	25.42	26.67
	LC4	control	16.9207	16.6375	18.8402	16.3886	22.06	21.93	20.56	25.03	22.28	23.4	22.7005	21.0476	25.4181	21.9986	24.99	21.92	22.32	24.11	23.04	23.44
		Lb	16.7239	16.1806	19.5734	16.6222	20.14	22.04	21.62	21.06	20.9	22.29	16.2535	14.2642	25.5269	16.7043	16.95	18.07	17.02	16.12	21.33	18.31
		H	16.4402	17.9912	16.5543	16.4841	19.72	19.81	22.03	20.85	20.09	20.41	20.3045	24.539	25.0086	24.2182	22.12	20.28	20.44	20.67	22.37	24.32
Delta Ct											WT	control	7.69727	-1.93613	-3.21805	-3.47503	8.38484	5.34755	7.63058	9.29566	5.19238	7.37653
												Lb	-2.2487	-0.870458	-0.540315	-1.17758	-1.26901	-2.84051	-0.155641	2.4307	1.69523	1.79988
												H	8.97864	-0.0566005	-0.36753	-4.46197	6.03925	5.50426	9.52943	6.03925	5.50426	9.52943
											LC4>TNT	control	8.16462	7.66465	4.6054	6.98704	0.752371	6.12	5.93	6.23	6.4	6.24
												Lb	9.11849	8.32786	8.46672	7.15874	2.5102	6.51	3.84	6.19	7.33	6.89
												H	5.11052	7.1817	7.84872	7.90994	1.4206	5.71	3.42	5.12	5.83	5.8
											TNT	control	7.28375	6.54972	7.3361	7.86859	7.29	7.09	5	7.31	4.59	6.83
												Lb	5.60996	7.35611	1.80175	2.51286	6.06	2.04	4.25	0.75	2.79	-1.02
												H	6.02368	1.40686	7.56441	7.72657	4.99	6.33	6.43	7.29	7.9	9.09
											LC4	control	5.77976	4.41012	6.57794	5.61004	2.93	-0.01	1.76	-0.92	0.76	0.04
												Lb	-0.470336	-1.91639	5.95347	0.0820956	-3.19	-3.97	-4.6	-4.94	0.43	-3.98
												H	3.86421	6.5478	8.45437	7.73406	2.4	0.47	-1.59	-0.18	2.28	3.91
power(2,-delta Ct)											WT	control	0.00481828	3.82679	9.30531	11.1196	0.00299167	0.0245598	0.00504624	0.00159121	0.0273488	0.00601789
												Lb	4.75255	1.82824	1.45429	2.26198	2.40996	7.16272	1.11392	0.185476	0.308805	0.287198
												H	0.00198225	1.04001	1.29014	22.0387	0.0152057	0.0220319	0.00135318	0.0152057	0.0220319	0.00135318
											LC4>TNT	control	0.00348501	0.00492847	0.0410806	0.007883	0.593627	0.0143779	0.0164018	0.0133224	0.0118415	0.0132304
												Lb	0.00179913	0.00311217	0.0028266	0.00699851	0.175532	0.0109722	0.0698304	0.013697	0.00621513	0.00843147
												H	0.0289455	0.00688797	0.00433809	0.00415785	0.373556	0.0191038	0.0934281	0.0287559	0.017579	0.0179484
											TNT	control	0.0064176	0.0106742	0.00618891	0.00427876	0.00638986	0.00734002	0.03125	0.00630189	0.0415214	0.00878952
												Lb	0.0204755	0.00610365	0.286826	0.175208	0.0149885	0.243164	0.052556	0.594604	0.144586	2.02792
												H	0.0153706	0.377131	0.00528308	0.00472138	0.0314674	0.0124303	0.0115978	0.00638986	0.00418662	0.00183501
											LC4	control	0.018202	0.0470351	0.0104675	0.0204744	0.131215	1.00696	0.295248	1.89212	0.590496	0.972655
												Lb	1.38543	3.77477	0.0161371	0.944684	9.12611	15.6707	24.2515	30.6965	0.742262	15.7797
												H	0.0686686	0.0106885	0.0028509	0.00469694	0.189465	0.721965	3.01049	1.13288	0.205898	0.0665231
normalize to unexposed											WT	control	1	1	1	1	1	1	1	1	1	1
												Lb	986.357	0.477749	0.156286	0.203422	805.559	291.644	220.742	116.563	11.2914	47.7241
												H	0.411403	0.271772	0.138646	1.98197	5.08268	0.89707	0.268157	9.55606	0.80559	0.22486
											LC4>TNT	control	1	1	1	1	1	1	1	1	1	1
												Lb	0.516248	0.631468	0.0688061	0.887798	0.295694	0.76313	4.25748	1.02811	0.524858	0.63728
												H	8.30571	1.39759	0.105599	0.527446	0.629277	1.32869	5.6962	2.15846	1.48452	1.3566
											TNT	control	1	1	1	1	1	1	1	1	1	1
												Lb	3.19052	0.571812	46.3452	40.9484	2.34567	33.1285	1.68179	94.3532	3.4822	230.72
												H	2.39507	35.331	0.853636	1.10345	4.92458	1.69349	0.371131	1.01396	0.10083	0.208772
											LC4	control	1	1	1	1	1	1	1	1	1	1
												Lb	76.1142	80.2543	1.54164	46.1399	69.551	15.5625	82.1393	16.2234	1.25701	16.2234
												H	3.77258	0.227244	0.272358	0.229406	1.44393	0.716978	10.1965	0.598739	0.348686	0.0683934
													CR44404
													WT		LC4>TNT		TNT		LC4
													Lb	H	Lb	H	Lb	H	Lb	H
										transposed normalized expression value		rep1	986.357	0.411403	0.516248	8.30571	3.19052	2.39507	76.1142	3.77258
												rep2	0.477749	0.271772	0.631468	1.39759	0.571812	35.331	80.2543	0.227244
												rep3	0.156286	0.138646	0.0688061	0.105599	46.3452	0.853636	1.54164	0.272358
												rep4	0.203422	1.98197	0.887798	0.527446	40.9484	1.10345	46.1399	0.229406
												rep5	805.559	5.08268	0.295694	0.629277	2.34567	4.92458	69.551	1.44393
												rep6	291.644	0.89707	0.76313	1.32869	33.1285	1.69349	15.5625	0.716978
												rep7	220.742	0.268157	4.25748	5.6962	1.68179	0.371131	82.1393	10.1965
												rep8	116.563	9.55606	1.02811	2.15846	94.3532	1.01396	16.2234	0.598739
												rep9	11.2914	0.80559	0.524858	1.48452	3.4822	0.10083	1.25701	0.348686
												rep10	47.7241	0.22486	0.63728	1.3566	230.72	0.208772	16.2234	0.0683934
													WT		LC4>TNT		TNT		LC4
													Lb	H	Lb	H	Lb	H	Lb	H
										log10		rep1	2.99403	-0.385733	-0.287141	0.919377	0.503861	0.379318	1.88147	0.576638
												rep2	-0.3208	-0.565796	-0.199649	0.145379	-0.242747	1.54816	1.90447	-0.643507
												rep3	-0.80608	-0.858093	-1.16237	-0.976339	1.666	-0.0687272	0.187984	-0.56486
												rep4	-0.691601	0.297097	-0.051686	-0.277822	1.61224	0.0427511	1.66408	-0.639395
												rep5	2.9061	0.706093	-0.529158	-0.201158	0.370267	0.692369	1.8423	0.159546
												rep6	2.46485	-0.0471738	-0.117402	0.123422	1.5202	0.228783	1.19208	-0.144494
												rep7	2.34388	-0.571612	0.629153	0.755585	0.225772	-0.430473	1.91455	1.00845
												rep8	2.06656	0.980279	0.0120412	0.334143	1.97476	0.0060206	1.21014	-0.222762
												rep9	1.05275	-0.093886	-0.279958	0.171587	0.541854	-0.996409	0.0993399	-0.457566
												rep10	1.67874	-0.648088	-0.195669	0.132453	2.36309	-0.680328	1.21014	-1.16499
									Mann-Whitney U Test, 2-tailed				0.0455		0.0703		0.01928		0.00078
													1.36884	-0.118691	-0.218184	0.112663	1.05353	0.072146	1.31065	-0.209294

## Sheet: fig5d
		eif									CR44404
		eye			OL			brain			eye			OL			brain
		rep1	rep2	rep3	rep1	rep2	rep3	rep1	rep2	rep3	rep1	rep2	rep3	rep1	rep2	rep3	rep1	rep2	rep3
Rawdata (Ct)	control	20.2077	21.8126	19.568	24.7532	22.3319	21.9089	22.5174	22.4021	22.2851	26.266	24.4232	26.3963	28.2768	21.0764	27.0614	27.6694	24.4825	26.7034
	Lb	21.44	20.941	20.5079	25.2308	20.2038	22.8539	23.6665	21.4445	22.0998	20.6006	15.7208	17.0394	24.6767	17.6327	21.6722	22.0918	20.6138	21.5044
Delta Ct										control	6.05833	2.61066	6.82835	3.52362	-1.25547	5.15255	5.15202	2.08042	4.41831
										Lb	-0.839381	-5.22018	-3.46847	-0.55411	-2.57112	-1.18165	-1.57476	-0.830697	-0.595324
power(2,-Delta Ct)										control	0.0150059	0.163724	0.0087996	0.0869531	2.38745	0.0281144	0.0281246	0.236446	0.0467687
										Lb	1.78928	37.2761	11.0691	1.46826	5.94269	2.26837	2.97887	1.77854	1.51081
normalized to unexposed										control	1	1	1	1	1	1	1	1	1
										Lb	119.239	227.676	1257.91	16.8857	2.48913	80.6836	105.917	7.522	32.3039
											eye	OL	brain
								transposed normalized expression value		rep1	119.239	16.8857	105.917
										rep2	227.676	2.48913	7.522
										rep3	1257.91	80.6836	32.3039
											eye	OL	brain
								log10		rep1	2.07642	1.22752	2.02496
										rep2	2.35732	0.396048	0.876333
										rep3	3.09965	1.90679	1.50926

## Sheet:   fig 5h
IBIN-M2,lb+	IBIN-M2,lb-		IBIN,,+Lh	IBIN,,-Lh
17	8		11	8
15	7		10	7
29	49		43	49
46	55		36	55
6	19		16	19
11	12		15	12
22	28		32	28
21	45		44	45
26	59		39	59
31	15		29	15
23	23		19	23
31	16		32	16
28	49		51	49
29	58		59	58
29	9		26	9
48	17		47	17
59	48		59	48
18	21		8	21
14	13		15	13
15	20		45	20
34	58		29	58
44	46		36	46
56	47		13	47
49	16		5	16
59	13		16	13
7	37		16	37
37	52		35	52
43	34		13	34
34	49		19	49
16	16		23	16
42	2		33	2
57	41		53	41
34	59		44	59
42	58		17	58
19	18		25	18
40	59		14	59
58	33		24	33
18	56		10	56
57	20		15	20
25	41		57	41
23	59		22	59
59	59		30	59
15	7		57	7
31	14		31	14
59	23		15	23
58	14		49	14
57	43		33	43
55	59		50	59
14	59		59	59
54	55		22	55
59	35		50	35
53	59		18	59
17	7		20	7
45	5		59	5
34	5		46	5
59	38		45	38
53	37		48	37
45	47		6	47
59	59		47	59
52	41		24	41
26	59		16	37
31	15		35	52
57	20		43	49
25	41		6	55
57	43		16	19
16	16		15	23
42	2		30	28

## Sheet:  fig 5g
+,+Lh	+,-Lh		+,+Lb	+,-Lb
7	22		4	22
3	31		7	31
8	44		14	44
8	35		19	35
50	26		18	26
32	45		43	45
31	10		9	10
4	9		32	9
11	32		24	32
3	33		8	33
9	39		22	39
14	14		27	14
21	31		37	31
40	34		5	34
39	43		22	43
6	59		6	59
19	31		10	31
22	17		19	17
40	22		15	22
50	45		22	45
11	40		40	40
13	13		8	13
4	13		35	13
7	43		42	43
19	23		31	23
20	50		13	50
28	30		14	30
7	32		22	32
21	29		39	29
15	7		20	7
6	20		17	20
11	25		8	25
25	6		6	6
44	10		24	10
10	18		33	18
13	48		35	48
15	25		3	25
21	20		14	20
6	32		36	32
2	53		5	53
7	20		7	20
28	59		31	59
9	44		33	44
13	49		30	49
10	58		45	58
16	32		8	32
34	56		20	56
18	52		13	52
49	18		24	18
48	21		32	21
11	23		30	23
15	24		24	24
21	36		30	36
24	46		11	46
38	43		25	43
11	12		7	12
11	43		23	43
14	29		26	29
33	37		41	37
21	29		33	29
20	50		24	32
28	30		8	33
8	44		36	32
8	35		5	53
50	26		20	56
10	58		20	7
31	11		17	20
