# Supplementary material for: Sight of parasitoid wasps accelerates sexual behavior and upregulates a micropeptide gene in Drosophila
Source: Nat Commun. 2021 Apr 27;12:2453. doi: 10.1038/s41467-021-22712-0 (PMC8079388; doi:10.1038/s41467-021-22712-0)
Supplement: Supplementary file 3 — Source Data [file 41467_2021_22712_MOESM3_ESM.zip › S1.xlsx]

## Sheet: Orco, lh, S1a
Exposed lh	non exposed
Copulation time	Copulation latency
14	16
25	22
15	42
33	21
9	6
13	6
19	5
16	11
16	17
9	14
27	18
34	16
5	44
13	37
12	59
22	7
30	12
25	12
31	17
30	49
14	31
15	14
12	22
26	28
29	23
24	48
34	29
11	4
28	20
10	20
23	41
21	13
22	27
26	37
4	24
5	43
10	33
4	57
7	12
5	10
11	7
14	9
8	39
16	42
7	8
14	25
21	35
2	4
23	46
1	7
3	5
5	13
11	12
8	22
6	24
9	47
7	60
5	24
26	44
19	39
4	24
5	43
10	33
4	57
7	12
5	10
11	7
14	9
8	42
16	8
7

## Sheet: Fig S1b right
orco1,female,Lh+	75
orco1,female,Lh-	49

## Sheet: Fig S1b left
orco1,male,Lh+	56
orco1,male,Lh-	61

## Sheet: ir8a,orco1,lh, S1c
Exposed lh	control
Copulation latency	Copulation latency
9	4
3	3
16	5
2	11
2	6
9	8
7	12
10	6
1	24
4	10
1	20
3	13
7	29
6	48
3	7
3	7
3	5
13	18
8	21
4	21
11	26
9	5
3	23
3	16
27	22
6	34
6	30
14	48
6	52
5	7
1	4
3	9
4	15
2	3
12	3
2	51
17	6
5	22
12	16
17	17
3	7
2	12
5	4
10	14
6	4
11	44
22	9
9	7
7	7
8	33
5	3
23	5
7	12
15	33
19	5
35	7
22	15
4	20
7	30
4	3
2	6
6	4
8	2
4	5
3	3
3	42
1	43

## Sheet: fig S1d right
ir8a,orco1 female,Lh+	63
ir8a,orco1 female,Lh-	42

## Sheet: Fig S1d left
ir8a,orco1 male,Lh-	45
ir8a,orco1 male,Lh+	53
